# Supplementary material for: Direct ECL Detection of Fentanyl Drug with Bare Screen-Printed Electrodes
Source: Biosensors (Basel). 2025 Oct 15;15(10):697. doi: 10.3390/bios15100697 (PMC12563633; doi:10.3390/bios15100697)
Supplement: Supplementary file 1 [file biosensors-15-00697-s001.zip]

Archive with 1 entries (1 files):
- biosensors-3903571-supplementary.pdf
